# Supplementary material for: Serum CYR61 Is Associated With Airway Inflammation and Is a Potential Biomarker for Severity in Chronic Obstructive Pulmonary Disease
Source: Front Med (Lausanne). 2021 Nov 30;8:781596. doi: 10.3389/fmed.2021.781596 (PMC8669148; doi:10.3389/fmed.2021.781596)
Supplement: Supplementary file 2 [file Data_Sheet_1.ZIP]

Archive with 15 entries (12 files):
- CYR61/
- CYR61/COPD/
- CYR61/COPD/1.tif
- CYR61/COPD/2.tif
- CYR61/COPD/3.tif
- CYR61/COPD/4.tif
- CYR61/COPD/5.tif
- CYR61/COPD/6.tif
- CYR61/COPD/7.tif
- CYR61/COPD/8.tif
- CYR61/COPD/9.tif
- CYR61/Control/
- CYR61/Control/1.tif
- CYR61/Control/2.tif
- CYR61/Control/3.tif
